# Supplementary material for: Subcutaneous Adipose Tissue Transcriptome Highlights Specific Expression Profiles in Severe Pediatric Obesity: A Pilot Study
Source: Cells. 2023 Apr 7;12(8):1105. doi: 10.3390/cells12081105 (PMC10137076; doi:10.3390/cells12081105)
Supplement: Supplementary file 1 [file cells-12-01105-s001.zip]

Archive with 5 entries (5 files):
- FigureS1_PCA plots OWvsNW, OBvsOW.pdf
- FigureS2_Reactome and WP enrichment analysis.pdf
- FigureS3_PPI analysis network.pdf
- Table S1_Summary mapping statistics.pdf
- Table S2_DEGs in OBvsNW, OWvsNW, OBvsOW.pdf
